# Supplementary material for: The synapsin gene family in basal chordates: evolutionary perspectives in metazoans
Source: BMC Evol Biol. 2010 Jan 29;10:32. doi: 10.1186/1471-2148-10-32 (PMC2825198; doi:10.1186/1471-2148-10-32)
Supplement: Additional file 2 — Experimentally-identified and putative phosphorylation sites by various protein kinases. The numbering of amino acids residues is based on the alignment shown in Additional file 3. Experimentally-identified phosphorylation sites are highlighted in grey. The other putative phosphorylation sites were predicted by sequence analysis using the following phosphorylation consensus sequences for the various kinases: PKA, R-R/K-X-S/T; CAMK, R-X-X-S/T; MAPK/ERK, P-X-S/T-P; cdk, S/T-P-X-R/K; PKC, S/T-X-R/K; GRK, (D/E)n-S/T. The synapsin isoforms are shown on the left while the phosphorylation sites 1-8 and A-Y with the respective kinases are reported in columns. [file 1471-2148-10-32-S2.XLS]

## Sheet: Foglio1
	Experimentally-identified and putative phosphorylation sites by various protein kinases
	DOMAIN A	DOMAIN B		DOMAIN C						DOMAIN D				DOMAIN E
PROTEINS	SITE 1 PKA,CaMKI/IV	SITE 4 MAPK/ERK	SITE 5 MAPK/ERK	SITE 8 c-Src	SITE A CaMKII	SITE B PKC	SITE C PKA,PKC	SITE D PKC	SITE E GRK	SITE 2 CaMKII	SITE 3 CaMKII	SITE 6 MAPK,cdk5	SITE 7 cdk5	SITE X PKC,GRK	SITE Y PKA
NvSyn	-	-	Ser43	Tyr243	Thr114	Ser119	Ser272	Thr292	Thr332	-	-	-	-	-	-
Cesnn1a	-	-	-	-	-	Thr61	-	-	-	-	-	-	-	Thr387	Thr394
Cesnn1b	Ser9	Thr41	Ser47	-	-	Thr134	-	-	-	-	-	-	-	Thr460	Thr467
DmSyna	-	-	Ser43	Tyr279	Thr148	Ser153	Ser308	Thr328	Ser368	-	-	-	-	Thr522	Thr529
DmSync	-	-	Ser43	Tyr279	Thr148	Ser153	Ser308	Thr328	Ser368	-	-	-	-	-	-
DmSyne	Ser22	-	Ser103	Tyr339	Thr208	Ser213	Ser368	Thr388	Ser428	-	-	-	-	Thr582	Thr589
AcSyn11.1	Ser9	Ser36	Ser42	Tyr260	Thr133	Ser138	Ser289	-	Ser349	-	-	-	-	Thr480	Thr487
AcSyn2.1	Ser22	Ser49	Ser55	Tyr273	Thr146	Ser151	Ser302	-	Ser362	-	-	-	-	Thr493	Thr500
AcSyn8.2	Ser22	Ser49	Ser55	Tyr278	Thr146	Ser151	Ser307	-	Ser367	-	-	-	-	Thr498	Thr505
AcSyn7.1	Ser9	Ser36	Ser42	Tyr265	Thr133	Ser138	Ser294	-	Ser354	-	-	-	-	Thr485	Thr492
LpSyn-long	Ser33	Ser60	Ser66	Tyr278	Thr151	Ser156	Ser307	-	Ser367	-	-	-	-	Thr488	Thr495
LpSyn-short	Ser33	Ser60	Ser66	Tyr278	Thr151	Ser156	Ser307	-	Ser367	-	-	-	-	Thr451	Thr458
HpSyn	Ser9	Ser36	Ser42	Tyr257	-	Ser135	Ser286	-	Ser346	-	-	-	-	Thr481	Thr488
CcSyn	Ser9	Ser42	Ser48	Tyr276	Thr144	Ser149	Ser305	Thr325	Ser365	-	-	-	-	Thr527	Thr534
SpSyn	Ser9	Ser38	Ser42	Tyr252	-	Thr131	Ser282	-	Ser342	-	-	-	-	Thr421	Thr428
AmphiSyn-long	Ser9	Thr44	Ser49	Tyr258	Thr129	Ser134	Ser287	Thr307	Ser347	-	-	-	-	Ser459	-
AmphiSyn-short	Ser9	Thr44	Ser49	Tyr258	Thr129	Ser134	Ser287	Thr307	Ser347	-	-	-	-	Ser432	-
Ci-Syn	Ser16	-	-	Tyr287	-	Ser163	Ser316	Thr336	-	-	-	-	-	-	Ser512
HsSynIa	Ser9	Ser62	Ser67	Tyr301	-	Ser177	Ser330	Ser350	Ser390	Ser568	Ser605	Ser551	Ser553	Thr691	Ser698
HsSynIb	Ser9	Ser62	Ser67	Tyr301	-	Ser177	Ser330	Ser350	Ser390	Ser568	Ser605	Ser551	Ser553	-	-
HsSynIIa	Ser10	Ser46	Ser55	Tyr301	Thr172	Ser177	Ser330	Ser350	-	-	-	-	-	Thr568	Ser575
HsSynIIb	Ser10	Ser46	Ser55	Tyr301	Thr172	Ser177	Ser330	Ser350	-	-	-	-	-	-	-
HsSynIIIa	Ser9	Ser34	Ser37	Tyr280	Thr150	Ser156	Ser309	Thr329	Ser369	Ser492	Ser508	Ser475	-	Thr566	Ser573
HsSynIIIb	Ser9	Ser34	Ser37	Tyr280	Thr150	Ser156	Ser309	Thr329	Ser369	-	-	-	-	-	-
HsSynIIIc	Ser9	Ser34	Ser37	Tyr280	Thr150	Ser156	Ser309	Thr329	Ser369	-	-	-	-	-	-

## Sheet: Foglio2
	DOMAIN D
	SITE 2 CaMKII	SITE 3 CaMKII	SITE 6 MAPK,cdk5	SITE 7 cdk5
	-	-	-	-
	-	-	-	-
	-	-	-	-
	-	-	-	-
	-	-	-	-
	-	-	-	-
	-	-	-	-
	-	-	-	-
	-	-	-	-
	-	-	-	-
	-	-	-	-
	-	-	-	-
	-	-	-	-
	-	-	-	-
	-	-	-	-
	-	-	-	-
	-	-	-	-
	-	-	-	-
	Ser568	Ser605	Ser551	Ser553
	Ser568	Ser605	Ser551	Ser553
	-	-	-	-
	-	-	-	-
	Ser492	Ser508	Ser475	-
	-	-	-	-
	-	-	-	-
