# Supplementary material for: The synapsin gene family in basal chordates: evolutionary perspectives in metazoans
Source: BMC Evol Biol. 2010 Jan 29;10:32. doi: 10.1186/1471-2148-10-32 (PMC2825198; doi:10.1186/1471-2148-10-32)
Supplement: Additional file 8 — Sequence alignment used in the phylogenetic analysis of metazoans synapsin proteins. This file contains the alignment generated by ClustalW in fasta format for reconstructing the phylogenetic trees of metazoan synapsins. [file 1471-2148-10-32-S8.FAS]

>NvSyn
MELWQKLKNTNPIAVGIRNAHERYKEEHAKTLLIIDSADHDWSKIFKGRNLHNGSYGIRV
EQAEFADINLASYSDSGTMVDIQVFREGTVVV-RSFRPDFVLVRQSIRGIGPREDYRHIL
LGLQFGNVPSVNSLESIYNFAEKPWVFSQLIQIKKRLGKEEFPLIEQAYYPNHKEML--I
TPRFPVVVKVGHANSGYGKVCAQNHRTFQDIASIVA----LTDTYATTEPFVAGKCDIRI
QKIGDHLRAFKRTSISDNWKTNTGSAVLEQIEITDRYKLWAEECSKLFGGLDIMCVEAIL
GKDKKEYIIEVTDTAMRLFNDTVDEDQQRIADLVIQKMEAHASDKSNVDEKTKNGAFSGI
LD-
>Cesnn1
MNFFKRKFSFSEDEGEPMDDVNSGPPSSFKVLLVIDSHHVDWSKYFR--N-H-TEYAIRV
EQGDIDELDVMC-TEKNCTVELNT--PGKDV--RTFTPSAVFLGAGA---TRCAQLKTIT
RAFIAAHIPFLNSHTSAVAFLDRNNLKKQLKKITLSDGAS-IPMLPIVHYPHFHKFHQSQ
SSTYPMVVSVNEGFQGIGKIKVNNHEELCDVEGMLQ-IMSKGDTEVEVQPFVDAKYDLHI
QKIGHEYKTFIRRGICKHWKSNVGSSVLEQISTCERHKKYLKAITDHVGPMHICSIDILV
SKEGREFVHDVNDV-IAYFGESAEDDRRAASLLLRALVAPRSVSYVDDTMGQLKRTFAGF
FGE
>DmSyn
VNFLKRRFSSGDLSSEVDDVDPNSLPPAAFTLLVLDDQNTDWSKYFRGRRLH-GDFDIRV
EQAEFRDITVVSSADTGPVVTMAAYRSGTRVA-RSFRPDFVLIRQPPR--DGSSDYRSTI
LGLKYGGVPSINSLHSIYQFQDKPWVFSHLLQLQRRLGRDGFPLIEQTFFPNPRDLF--Q
FTKFPSVLKAGHCHGGVATARLENQSALQDAAGLVSGAGNDSHCYCTIEPYIDAKFSVHI
QKIGNNYKAFMRKSITGNWKTNQGSAMLEQITLTEKYKSWVDEISELFGGMEVCGLSVVV
AKDGREYIISACDSTFALIGDTQEEDRRQIADLVSGRMQNVVVEDAEDTMKNLRKTFAGI
FGD
>HpSyn
MNFLRRRFSSGDLQGEANEKEDPPNVGILKTLLVIDGQHTDWSKYFKGKKLF-GDWDVKV
EQAEFSELNLASNSETGTTVEIQAIRNGNKTT-RSLKPDFLLIRQHVR--DAKVDWRHLL
LGFRYGGVPSINSLTAEFNFLDKPWVFAQLIDIQKRLSKDVFPLIDQTYFSNHEEML--N
SPKFPLVVKIGHAHRGLGKIKVDNVQTLEDLASVMA----TMSSYATTEPFIDSKYDIHV
QKIGTNYKAYLRKSIAGNWKANTGSAMLEQIPMDERFKLWADECSQLFGGLDVVSVEAIQ
GKDGRDHIIEVNGSSMALLGEAQEEDRRLISEMVMAKMQMMASKDEEDTMKNLRKTFAGI
FGD
>AcSyn
MNYLRRRFSSGDLQGEASDNDDSPNVGGLKTLLVIDDQHTDWSKYFRGKKLF-GDWDVRV
EQAEFSELNLAAYSDSGTMVDIQVTRNGTKVV-RSFKPDFVLIRQHVR--DAHEDWRNLL
LGFKYGAIPSVNSLTAEYNFLDKPWVFAQLIEIQKRLGKESFPLIDQAYYPNHKEML--I
TPKFPVVVKIGHAHSGLGKVRINNHYDFQDLAGVVA----VTQGYSTTEPFIDAKYDLHI
QKIGPSYKAFVRKSISGNWKANTGSAMLEQIAMNERFKLWVDECSQLFGGLDVVAVEAIH
GKDGREHIIEVNGSSMTLLGEAQEEDRRLIAELVLAKMQAMASKDEEDTMKNLRKTFAGI
FGD
>LpSyn
VGFLKRRFSSGDLQGELRDAQEQGQVPILKTLLVIDDPHTDWSKYFRGKKIF-GDWDLRV
EQVEFHEINLAAYTDQGTMVDIQVMRNGTRVV-RSFKPDFVLVRQHVR--DASEDWRNLI
MGFHYGGIPSLNSFHSIYNFQDKPWTMAHLIQIQKKVGAENFPLIEQAYYPNHKEML--V
TPKFPVVVKIGHAHSGMGKVKVDHHHAFQDIASVVA----VTKSYATTEPYIDCKCDIHV
QKIGNNYKAFLRKSISGNWKANTGSAMLEQIQMNEKYKLWVDECSQLFGGLDIVAVEALQ
GKDGREYIIEVNDSSMALLGETQEEDRRLIAEMVLQKMHMYGQSQDEDTMQNLRKTFAGI
FGD
>CcSyn
MNFLRRRFSSSDLQGELADSSAGPQAPDNKTLLVIDDQHTDWSKYFKGRKIF-GDWDIRI
EQATFSEINLAAYTDSGTVVDIQVTRNGTKVV-RSFKPDFVLVRQHVR--DANENWKNII
LGLQYGGIPSLNSLNSIFNFLEKPWVFAHLIQIQKRLGKDRFPLIEQSYYPNHKEML--V
TPKFPVVVKIGHAHSGMGKVKINNHYDFQDIASVVA----VTNCYSSTEPFVDGKYDIHI
QKIGSNYKAFMRKSISGNWKANTGSAMLEQITMTERYKTWVDECSQLFGGLDMLAVEGIH
GKDGKEYIIEVNDSSMGLLGESQEEDRRLIADLVLAKMEVYQEPDQEDTMKNLRKTFAGI
FGD
>SpSyn
MNYLRRRFSDPNAMTGLPDGYFQNIGQEEKTLLVIDDLHTDWAKYFRGKLIH-GEYEIRV
EQCEFSELNLASYSDAGVTVDMRGIRQGQRVV-RTFKPDYVLVRQHARSMEVQEDWRNLV
IGFQYGNVPSLNSWQVVYNFMDKPWVFSQLTTRQEKLGKEKFPLVDQAFFPNHREML--T
TPRFPVVIKIGHAHAGMGKVKVDNHQDFQDIGSVIA----ITNCYATTESFLDAQYDIRV
QKIGNTYKAFKRTSISGNWKANTGSAVVEEMPMNGRFKLWIDEAAELFGGMDIVTVEAIH
TKDGKDFIIEVNDSSMCLMGEKQEDDMKAIAELVIQKMHAVTPTEDEDTFKNLKKTFASI
FGD
>AmphiSyn
MNYLRRRFSDTNIAANLPNGYLSGLGGEDKTLLVIDDQHTDWGKYFRGKRIN-NEYEIRV
EQADFSEINLAAYSDTGTMIDMQINRQGTKVV-RSFRPDFVLVRQHCRGLDANQDYRSVI
LGLRWGAIPSVNTLLSIYNFMEKPWVYAHLLQIRKRIGKEKFPLIDRAYYPNHKEML--I
TPKFPVVVKIGHAHAGLGKVKVENHHDFQDIASVVA----VANTYATTEPFIDAKHDIRV
QKIGNNYKAYMRTSISGNWKANTGSAMLEQIPMTEKYRVWVDAVSEIFGGLDICAVEAIH
GKDGKDYIIEVNDSTMPLLGENQEEDRQLISDVVLQRMTQVADEDQAESIRKLRKAFSGI
FGE
>Ci-Syn
MNFLKRRFSDTNFNSNLPNGYLESDDDVSKTVLVVDEQHTDWSKYLKGRKIH-NDYTVRV
EQAEFSELSLSSHSVNGVTVDINCYRNGNKVV-RSFKPDFLLVRQTPRSMAQGEDFRNLV
IGLKYGGIPSVNSLHSQFNFMDKPWTFSQLIRIQKRLGPEKFPLVEQTYYPSHKQML--T
SSHFPVVLKIGHAHRGMAKFKVENHYEFQDVVSVAA----LTNAYVVSETFIDSAYDIRV
QKIGGNYKSYIRTSISKNWKANTGSAMLEETPVTERHKLWVDACSEMFGGLDIVAVKAVH
GKDGRDYIIEVVDCSMPLIGERQEEDRRMISDLVMQRMTACDKESKAEKIRSLRQSFANL
FSD
>LfSynI
MNFLRRRLSDSNFMANLPNGYMMDLQRPDKVLLVIDDQQTDWAKFFRGKKVL-GEYDVKV
EQAEFSELNLAAYVDGGCTVDMQLYRSGTKVV-RSLKPDFVLVRQPAYSMAGSQDYRSIV
IGLQYGGVPTLNSLHSVYNFCSKPWVFSQLIRIQKSLGAEKFPLIEQTYFPNHREML--T
TPTFPVVVKIGHAHAGVGKVKVDNHYDFQDVASVVA----LTKTYATVEPYVDSKYDIRI
QKIGANYKAYMRTSISGNWKANTGSAMLEQIAMTDRYRMWIDTCAELFGGLDVCGVKAVH
GKDGRDYIIEIMDSSMPLLGEHQDEDRALIVDLVVARMNQVEDQAKAETIRNLRKSFVSL
FSD
>LfSynII
MNFLRRRLSDSNFMTNLPNGYMMDLQRPDKVLLVIDDRHTDWAKFFKGKKIH-GEYDIKV
EQAEFSEINLAAYTETGCMVDMQLMRNGTKVV-RSFKPDFVLVRQPAR--GTGDDFRTLL
VGLEYGDVPAVNPLSSVHAFCDKPWVFSQLIRIRKNLGSKRFPLIEQSFFADHREML--T
APTFPVVVKIGHAHSGMGKVKVENHYDFQDMAGVVA----MAQTYATCEPFIDSKYDIRV
QKIGANYKAYMRTSISGNWKANTGSAMLEQIAMTEKYQLWVDACAEMFGGLDICAVKAVH
GKDGQDYIIEAMDSTMPLIGEHQDEDRQLVTELVATRMDLLEEEAKAETIRTLRKSFASL
FSD
>FrSynI
MNYLRRRLSDSNFISNLPNGYMTDLQRPDKILLVIDDQQTDWLKVFRGRKVH-SEYDIKV
EQAEFSEINLVANSLGAYSVTVDAFRNGHKVN-KSFKPDFVLIRQHAFSMDKNGDHRNMV
IGLQYAGLPTVNSLHSVYNFCDKPWVFAQMSRLLKQLGPEEFPLIEQVYYPNHKEMI--S
SPRFPVVVKMGHAHSGMGKVKVDNQYDFQDIASIVA----LTKTYATSEPFIDAKYDVRI
QKIGDNYKAYMRTSISGNWKTNTGSSMLEQVAMSDKYRMWVDACADIFGGLDICAVEALH
GKDGRDYIIEVDDCSMPLIGDQQDDDRVQIADLVIAKMNQTQDEVKAETIRNLRKSFASL
FSD
>FrSynII
MNFLRRRLSDSNFMSNLPNGYMTDLQRPDKILLVIDEPQHEWAKVFRGKKVL-GEYDIKV
EQAEFSEINLISQSNGSCSVDMQAIRGGTKVV-RSFRPDFVLVRQHAFSMAQNEDFRNLI
IGLQYAGIPSVNSLGSIYNLCDKPWAFSQLINSQKKLGSDKFPLIDQTFYPNYRDMI--T
TPSFPVVVKIGHAHSGMGKVKVDNASDFQDIASVVA----ITQTYCTTEPFIDAKYDIRV
QKIGADYKAYMRTSISGNWKSNTGSAMLEQVAMTDKYKLWVDTCSEILGGLDICAVKAIC
GKDGKDYITEVVGSSMQLIGDHQAEDRQLISEVVLANMNQAQEEAKAETIRNLRKSFASL
FSD
>FrSynIII
MNYLRRRLSDSSFVANLPNGYMMDLQRPTKVLLVVDDQHTDWAKYFRGKKLN-GEYEIRV
EQAEFSEINLASNVNSGCTVDAQVNKSGTKAV-RSFKPDFVLIRQHAYSMIPGEDFRNLV
IGLHFGGVPSINSLYSIYNFCSKPWVFSQMIKLYHSLGPEKFPLNEQAFYPNHTQMV--T
SPSFPVVVKMGHAHAGMGKIKIENQQDFQDIISVVA----LAGTYATTEPYVQSKYDIRI
QKIGSNYKAYMRTSISGNWKANTGSAMLEQIAMTDRYRQWVDSCAEMFGGLDICAVKAVH
GKDGNDYIIEVMDSSMPLIGEHVEEDKQLIAELVLNKMAQVEDEAKAETIRSLRQSFASL
FSD
>HsSYNI
MNYLRRRLSDSNFMANLPNGYMTDLQRPQRVLLVIDEPHTDWAKYFKGKKIH-GEIDIKV
EQAEFSDLNLVAHANGGFSVDMEVLRNGVKVV-RSLKPDFVLIRQHAFSMARNGDYRSLV
IGLQYAGIPSVNSLHSVYNFCDKPWVFAQMVRLHKKLGTEEFPLIDQTFYPNHKEML--S
STTYPVVVKMGHAHSGMGKVKVDNQHDFQDIASVVA----LTKTYATAEPFIDAKYDVRV
QKIGQNYKAYMRTSVSGNWKTNTGSAMLEQIAMSDRYKLWVDTCSEIFGGLDICAVEALH
GKDGRDHIIEVVGSSMPLIGDHQDEDKQLIVELVVNKMAQAQDEVKAETIRSLRKSFASL
FSD
>HsSYNII
MNFLRRRLSDSSFIANLPNGYMTDLQRPEKVLLVVDEPHADWAKCFRGKKVL-GDYDIKV
EQAEFSELNLVAHADGTYAVDMQVLRNGTKVV-RSFRPDFVLIRQHAFGMAENEDFRHLI
IGMQYAGLPSINSLESIYNFCDKPWVFAQLVAIYKTLGGEKFPLIEQTYYPNHKEML--T
LPTFPVVVKIGHAHSGMGKVKVENHYDFQDIASVVA----LTQTYATAEPFIDSKYDIRV
QKIGNNYKAYMRTSISGNWKTNTGSAMLEQIAMSDRYKLWVDTCSEMFGGLDICAVKAVH
GKDGKDYIFEVMDCSMPLIGEHQVEDRQLITELVISKMNQLEDEAKAETIRSLRKSFASL
FSD
>HsSYNIII
MNFLRRRLSDSSFMANLPNGYMTDLQRPDRILLVIDDAHTDWSKYFHGKKVN-GEIEIRV
EQAEFSELNLAAYVTGGCMVDMQVVRNGTKVVSRSFKPDFILVRQHAYSMALGEDYRSLV
IGLQYGGLPAVNSLYSVYNFCSKPWVFSQLIKIFHSLGPEKFPLVEQTFFPNHKPMV--T
APHFPVVVKLGHAHAGMGKIKVENQLDFQDITSVVA----MAKTYATTEAFIDSKYDIRI
QKIGSNYKAYRRTSISGNWKANTGSAMLEQVAMTERYRLWVDSCSEMFGGLDICAVKAVH
SKDGRDYIIEVMDSSMPLIGEHVEEDRQLMADLVVSKMSQLEDEAKAETIRNLRKSFASL
FSD
